# Supplementary material for: LncRNA DNAJC3-AS1 Regulates Fatty Acid Synthase via the EGFR Pathway to Promote the Progression of Colorectal Cancer
Source: Front Oncol. 2021 Feb 2;10:604534. doi: 10.3389/fonc.2020.604534 (PMC7885865; doi:10.3389/fonc.2020.604534)
Supplement: Supplementary file 1 [file Table_1.xls]

## Sheet: Table 1
Supplementary Table S1. Correlation of DNAJC3-AS1 expression with clinicopathologic characteristics of patients in CRC
Characteristics	Total (n=53)	DNAJC3-AS1 low (n=21)	DNAJC3-AS1 high (n=32)	chi-square	P value
Age (years)
<=45	13	7	6	1.457	0.227
＞45	40	14	26
Gender
Male	22	7	15	0.958	0.328
Female	31	14	17
TNM stage
T stage (T1-2)	8	7	1	8.208	0.004**
T stage (T3-4)	45	15	30
N stage (N0)	35	19	16	9.262	0.002**
N stage (N1-2)	18	2	16
Stage I, II	34	19	15	10.481	0.001***
Stage III, IV	19	2	17
BMI (kg/cm2)
Underweight＆Normal weight (<25)	26	14	12	4.316	0.038*
Overweight＆Obese (≥25)	27	7	20
