# Supplementary material for: LncRNA DNAJC3-AS1 Regulates Fatty Acid Synthase via the EGFR Pathway to Promote the Progression of Colorectal Cancer
Source: Front Oncol. 2021 Feb 2;10:604534. doi: 10.3389/fonc.2020.604534 (PMC7885865; doi:10.3389/fonc.2020.604534)
Supplement: Supplementary file 2 [file Table_2.xls]

## Sheet: SAM Output
Current settings
Input parameters
Data type?								Two class unpaired
Arrays centered?								FALSE
Delta								0.89537
Minimum fold change								1
Test statistic								standard
Are data are log scale?								TRUE
Number of permutations								1000
Input percentile for exchangeability factor s0								Automatic choice
Number of neighbors for KNN								10
Seed for Random number generator								35395455
Computed values
Estimate of pi0 (proportion of null genes)								0.564773
Exchangibility factor s0								0.0224672
s0 percentile								0
False Discovery Rate (%)								5.03513
List of Significant Genes for Delta = .895
Positive genes (259)
	Row	Gene ID	Gene Name	Score(d)	Numerator(r)	Denominator(s+s0)	Fold Change	q-value(%)
	342	1558290_a_at	PVT1	12.6201	1.78238	0.141233	3.57861	0
	2065	238021_s_at	CRNDE	9.64085	3.91891	0.406491	19.0402	0
	1460	224915_x_at	NCRNA00275	8.74318	1.93326	0.221117	4.15247	0
	1488	226227_x_at	NCRNA00275	8.67806	1.81865	0.209569	3.78875	0
	330	1558028_x_at	LOC647979	8.59056	2.27126	0.26439	5.22473	0
	1499	226835_s_at	NCRNA00275	8.55399	2.08518	0.243767	4.6526	0
	1913	235152_at	AP001258.4	7.66318	1.15371	0.150552	2.266	0
	1737	232001_at	LOC439949	7.59722	0.982602	0.129337	2.00402	0
	1573	228686_at	FLJ33630	7.54025	1.54319	0.20466	2.88144	0
	1253	213685_at	RP5-886K2.3	7.46861	1.00385	0.134409	2.04351	0
	1627	229899_s_at	NCRNA00275	7.13202	1.83068	0.256685	3.96547	0
	1241	212337_at	TUG1	6.78484	0.918462	0.13537	1.92263	0
	1476	225640_at	LOC401504	6.70431	1.11072	0.165672	2.04217	0
	1364	220459_at	MCM3AP-AS	6.68723	0.982767	0.146962	2.05763	0
	1695	231250_at	RP11-357H14.20	6.518	1.30086	0.19958	2.52748	0
	1783	232790_at	AC108488.3	6.3196	0.937366	0.148327	1.97158	0
	1458	224841_x_at	GAS5	6.30234	1.561	0.247685	3.19866	0
	1457	224741_x_at	GAS5	6.10333	1.51722	0.24859	3.08107	0
	1247	213248_at	LOC730101	6.05498	1.46319	0.241651	3.0559	0
	2066	238022_at	CRNDE	6.01417	1.54905	0.257568	3.5906	0
	1482	225857_s_at	LOC388796	5.95138	1.45476	0.244441	2.97196	0
	1397	222031_at	LOC389906	5.93781	0.507149	0.0854101	1.43532	0
	2323	242812_at	HCG18	5.72326	0.696367	0.121673	1.65747	0
	1582	228913_at	LOC100190939	5.65264	0.737346	0.130443	1.7253	0
	1062	1568813_at	RP11-31F15.1	5.57069	0.556345	0.0998699	1.49116	0
	2311	242618_at	HCG18	5.39823	1.17332	0.217353	2.5285	0
	1478	225699_at	C7orf40	5.34623	1.0821	0.202405	2.06326	0
	1923	235373_at	RP11-392P7.8	5.33578	0.958829	0.179698	2.13613	0
	2446	65588_at	LOC388796	5.32634	1.49963	0.28155	3.25963	0
	1600	229363_at	AC132186.1	5.31081	1.05706	0.199039	2.31063	0
	1473	225577_at	HCG18	5.1294	0.724185	0.141183	1.66868	0
	2434	244749_at	AP001258.4	5.11218	0.858624	0.167956	1.91912	0
	1574	228702_at	FLJ43663	5.10296	1.41192	0.276687	2.60191	0
	1544	228147_at	SEPT7P2	5.0823	1.03089	0.20284	2.26175	0
	331	1558046_x_at	LOC389906	5.07033	0.453037	0.0893505	1.37123	0
	244	1557276_at	RP3-468B3.3	5.03373	0.428647	0.0851549	1.34665	0
	1400	222087_at	PVT1	5.02432	0.568809	0.113211	1.51589	0
	66	1554447_at	NCRNA00183	5.02048	1.05687	0.210513	2.35488	0
	526	1560579_s_at	RP3-522D1.1	4.97331	1.0847	0.218105	2.3756	0
	75	1554887_at	RP11-132A1.4	4.90256	0.454371	0.0926802	1.39077	0
	1753	232256_s_at	LOC401321	4.8229	0.808676	0.167674	1.84529	0
	2209	240574_at	DNAJC3-AS1	4.73487	0.97834	0.206624	2.17996	0
	1755	232291_at	MIR17HG	4.71214	1.09797	0.23301	2.41855	0
	1760	232320_at	RP11-46A10.4	4.68962	0.432333	0.0921892	1.35934	0
	2172	240015_at	LOC439949	4.64395	0.39791	0.0856836	1.32354	0
	1039	1568597_at	LOC646762	4.63097	1.12857	0.243701	2.29254	0
	1496	226635_at	LOC401504	4.60748	0.790213	0.171507	1.67109	0
	1254	213788_s_at	NCRNA00094	4.50035	0.613981	0.13643	1.52978	0
	1477	225698_at	NCRNA00219	4.49103	1.4925	0.33233	3.03867	0
	2444	59433_at	LOC389906	4.44323	0.762627	0.171638	1.78613	0
	2296	242222_at	AC112229.7	4.36673	0.781321	0.178926	1.74635	0
	1481	225799_at	LOC541471 /// NCRNA00152	4.34244	0.911244	0.209846	1.85904	0
	529	1560625_s_at	AC021016.6	4.33448	0.414749	0.0956859	1.34911	0
	1518	227510_x_at	MALAT1	4.2915	1.48631	0.346339	2.9034	0
	503	1560402_at	GAS5	4.28898	0.270944	0.0631722	1.20571	0
	418	1559291_at	NCRNA00032	4.26973	0.451072	0.105644	1.37529	0
	1509	227406_at	LOC100129387	4.19906	0.901597	0.214714	2.05957	0
	67	1554448_at	NCRNA00183	4.17967	0.412656	0.0987293	1.3475	0
	1472	225493_at	LOC144438	4.1569	0.440824	0.106046	1.36042	0
	762	1562474_at	RP11-418J17.1	4.14496	0.726772	0.175339	1.75668	0
	2330	242888_at	AC018809.6	4.08754	0.822492	0.201219	1.92729	0
	1491	226341_at	GS1-251I9.4	4.02896	0.823214	0.204324	1.85262	0
	1203	203245_s_at	NCRNA00094	4.02338	1.07278	0.266636	1.8493	0
	357	1558515_at	NCRNA00182	3.95675	1.12878	0.285279	2.44621	0
	1550	228238_at	GAS5	3.90768	0.994154	0.25441	1.91963	0
	1040	1568609_s_at	FAM91A2 /// FLJ39739 /// LOC100286793 /// LOC728855 /// LOC728875	3.85638	1.67781	0.435073	2.60837	0
	235	1557167_at	HCG11	3.82196	0.598095	0.156489	1.61143	0
	1514	227446_s_at	C14orf167	3.81173	0.767847	0.201443	1.70789	0
	1769	232504_at	CTC-231O11.1	3.79427	0.786729	0.207346	1.82776	0
	1621	229784_at	MGC16121	3.76199	0.626393	0.166506	1.65941	0
	1396	222001_x_at	LOC728855	3.75848	0.961503	0.255823	2.01869	0
	275	1557558_s_at	LOC100129196	3.72129	0.388559	0.104415	1.33062	0
	734	1562056_at	AC133644.1	3.71489	0.37513	0.10098	1.31997	0
	2129	239332_at	CTD-2377D24.6	3.67686	1.0243	0.278582	1.92119	0
	2329	242873_at	RP11-277P12.20	3.67513	0.851051	0.231571	2.14363	0
	379	1558794_at	LOC728190	3.65369	0.544715	0.149086	1.54148	0
	1731	231828_at	LOC253039	3.64562	0.920412	0.252471	1.8034	0
	1519	227517_s_at	GAS5	3.61318	1.2644	0.349941	1.93902	0
	236	1557169_x_at	HCG11	3.56696	0.610599	0.171182	1.64532	0
	1605	229429_x_at	LOC728855	3.48334	0.95821	0.275084	2.00202	0
	2105	238953_at	AC003665.1	3.47901	0.662416	0.190403	1.67366	0
	96	1555858_at	LOC440944	3.45237	0.647099	0.187436	1.63115	0
	2399	244189_at	TTC28-AS	3.44603	0.616949	0.179032	1.55814	0
	1302	215985_at	NCRNA00171	3.38859	0.689247	0.203402	1.76663	0
	1423	223940_x_at	MALAT1	3.38401	0.947706	0.280054	1.79917	0
	1068	1568853_at	RP11-98D18.9	3.36527	0.296012	0.0879608	1.24311	0
	2286	242035_at	AC005534.9	3.35346	0.318473	0.0949685	1.2497	0
	1570	228661_s_at	RP11-421L21.3	3.35315	0.738357	0.220198	1.76792	0
	1708	231412_at	RP11-37B2.1	3.34435	0.442321	0.132259	1.3952	0
	1242	212725_s_at	TUG1	3.30564	0.420758	0.127285	1.3629	0
	1661	230566_at	C22orf27	3.30139	0.320678	0.097134	1.25169	0
	1934	235587_at	LOC202781	3.2707	0.718641	0.219721	1.73356	0
	238	1557207_s_at	LOC283177	3.25375	0.701788	0.215686	1.65424	0
	2291	242139_s_at	ERVK3-1	3.22641	0.563534	0.174663	1.49249	0
	894	1563229_at	DLEU2	3.22505	0.462064	0.143274	1.4591	0
	97	1555860_x_at	LOC440944	3.22476	0.619418	0.192082	1.60413	0
	1553	228397_at	TUG1	3.22168	0.646915	0.2008	1.63436	0
	1474	225584_at	HCG18	3.22126	0.329547	0.102304	1.27614	0
	1668	230685_at	FLJ33630	3.21654	0.384053	0.119399	1.31431	0
	1439	224443_at	C1orf97	3.20874	0.738348	0.230105	2.03561	0
	375	1558728_at	LOC100128881	3.17373	0.293055	0.0923378	1.22214	0
	2355	243435_at	KCNQ1OT1	3.1722	0.398896	0.125748	1.34036	0
	1403	222196_at	LOC389906	3.12186	0.509029	0.163053	1.50986	0
	1415	223628_at	TMEM191A	3.11681	0.411246	0.131945	1.3584	0
	570	1561037_a_at	RP11-396C23.2	3.11498	0.274448	0.0881058	1.21802	0
	1389	221621_at	C17orf86	3.09702	0.479736	0.154902	1.46704	0
	1456	224646_x_at	H19	3.09518	2.45996	0.794769	19.5779	0
	1977	236451_at	AC009299.3	3.07622	0.652739	0.212189	1.74407	0
	1534	227919_at	UCA1	3.0731	1.38195	0.449692	2.88234	0
	1528	227724_at	RP11-322M19.1	3.07076	0.724302	0.235871	1.67788	0
	1602	229388_at	RP11-152N13.5	3.04767	0.411351	0.134972	1.34461	0
	73	1554781_at	CTC-210G5.1	3.04754	0.527398	0.173057	1.5537	0
	390	1558930_at	LOC728192	3.02473	1.04853	0.346651	3.96585	0
	1475	225635_s_at	LOC401504	2.98879	0.451068	0.15092	1.33828	0
	341	1558256_at	LOC148189	2.98315	0.494075	0.165622	1.48914	0
	1290	215629_s_at	DLEU2 /// DLEU2L	2.98243	0.952945	0.31952	2.07445	0
	430	1559352_a_at	LOC92659	2.98128	0.266823	0.0894994	1.2082	0
	1649	230450_at	AC007551.3	2.97564	0.464359	0.156054	1.43924	0
	118	1556064_at	AL078611.1	2.93309	0.801126	0.273133	2.03066	0
	1735	231954_at	DKFZP434I0714	2.91896	0.466431	0.159794	1.46704	0
	1750	232242_at	RP11-204J18.3	2.89759	0.17903	0.0617859	1.13453	0
	478	1560006_a_at	LOC646762	2.87322	0.252347	0.0878273	1.19791	0
	1549	228235_at	MGC16121	2.87115	0.323681	0.112736	1.25454	0
	1360	220354_at	LOC100289410	2.86714	0.805422	0.280915	1.88285	0
	1084	1568987_at	MGC57346	2.85276	0.369322	0.129461	1.31836	0
	1889	234664_at	LOC100132062 /// LOC100133161 /// LOC731275	2.83495	0.200319	0.0706604	1.14747	0
	1414	223578_x_at	MALAT1	2.82944	0.617021	0.218072	1.50828	0
	1527	227710_s_at	LOC100190939	2.82911	0.458756	0.162156	1.42926	0
	1803	233149_at	AC012158.1	2.82606	0.211963	0.075003	1.15814	0
	603	1561254_at	RP5-884M6.1	2.82288	0.608412	0.215529	1.8991	0
	1581	228909_at	LOC642852	2.81706	0.646506	0.229497	1.74684	0
	114	1556033_at	FLJ39739	2.81542	0.464529	0.164994	1.43546	0
	1119	1569629_x_at	LOC389906	2.81483	0.232105	0.082458	1.17234	0
	1328	216870_x_at	DLEU2	2.80596	0.81508	0.290482	1.94	0
	1440	224444_s_at	C1orf97	2.76933	0.472099	0.170474	1.44391	0
	1512	227431_at	AC090421.1	2.76012	0.381752	0.13831	1.2997	0
	1982	236623_at	ATP1A1OS	2.75626	0.275825	0.100072	1.19978	0
	2320	242786_at	LOC283104	2.75569	0.466697	0.169358	1.3915	0
	1794	232975_at	HCG18	2.74776	0.351382	0.12788	1.28369	0
	2290	242121_at	NCRNA00182	2.73787	0.91729	0.335038	2.05485	0
	1882	234445_at	ZNRD1-AS	2.71572	0.296691	0.10925	1.23726	0.216388
	1748	232230_at	NCRNA00263	2.69369	0.406734	0.150995	1.37909	0.216388
	1463	225029_at	LOC550643	2.65622	0.524667	0.197524	1.52526	0.216388
	937	1563867_at	LOC283194	2.65196	0.208113	0.0784753	1.15097	0.216388
	1738	232022_at	RP11-477D19.2	2.62909	0.317767	0.120866	1.27807	0.396332
	2015	237224_at	RP1-18D14.4	2.62079	0.216892	0.0827581	1.16844	0.396332
	1461	224997_x_at	H19	2.61527	1.70865	0.653334	12.585	0.396332
	1205	205511_at	FLJ10038	2.60936	0.390621	0.1497	1.38365	0.396332
	1232	210409_at	C6orf124	2.60368	0.589734	0.226501	1.71206	0.396332
	1454	224597_at	LOC647979	2.5826	0.475934	0.184285	1.43397	0.396332
	1129	1569765_at	RP11-492E3.2	2.58149	0.292575	0.113336	1.25153	0.396332
	2292	242140_at	ERVK3-1	2.57702	0.507272	0.196845	1.46425	0.396332
	1296	215876_at	RP11-217B7.2	2.55401	0.17415	0.068187	1.12675	0.396332
	1795	233013_x_at	LOC220906	2.53174	0.390901	0.1544	1.30883	0.396332
	2152	239753_at	ZNF252	2.51938	0.237671	0.0943374	1.17661	0.541316
	26	1553385_at	LOC84931	2.49108	0.205145	0.0823515	1.16109	0.541316
	161	1556630_at	CASC2	2.48415	0.301352	0.12131	1.27523	0.541316
	1957	236076_at	LOC257396	2.47668	0.309793	0.125084	1.26478	0.541316
	1028	1566761_a_at	FLJ34208	2.47638	0.178031	0.0718916	1.12978	0.541316
	376	1558782_a_at	LOC100130557	2.46894	0.283609	0.11487	1.23081	0.541316
	2018	237249_at	KCNQ1OT1	2.4662	0.252864	0.102532	1.19963	0.541316
	1624	229870_at	LOC644656	2.45525	0.555842	0.22639	1.63262	0.541316
	1797	233021_at	RBM26-AS1	2.45439	0.421711	0.171819	1.43388	0.541316
	2310	242585_at	LOC100131067	2.44293	0.216706	0.0887076	1.15692	0.541316
	2109	239008_at	NCRNA00182	2.43948	0.309855	0.127017	1.27364	0.541316
	407	1559171_at	MGC57346	2.43105	0.229132	0.0942523	1.18632	0.541316
	1270	214857_at	AL121928.1	2.4264	0.351279	0.144773	1.31263	0.541316
	1580	228908_s_at	LOC642852	2.41941	0.515099	0.212903	1.55623	0.541316
	231	1557135_at	AC002310.1	2.41728	0.197999	0.0819101	1.14845	0.802235
	228	1557098_s_at	HAR1A	2.41478	0.39079	0.161832	1.38093	0.802235
	885	1563145_at	C11orf64	2.40555	0.153196	0.0636844	1.11325	0.802235
	63	1554332_a_at	LOC100127888	2.37642	0.732025	0.308037	2.41188	0.802235
	221	1557038_s_at	LOC100289373	2.36849	0.236814	0.0999854	1.18394	0.802235
	1462	225028_at	LOC550643	2.35956	0.521682	0.221093	1.59238	0.802235
	1595	229227_at	FLJ45244	2.34402	0.296485	0.126486	1.24747	0.802235
	1762	232346_at	LOC388692	2.3401	0.429172	0.183399	1.43665	0.802235
	1587	229015_at	LOC286367	2.33742	0.165954	0.0709989	1.12105	0.802235
	104	1555892_s_at	LOC253039	2.32231	0.215921	0.092977	1.1662	0.802235
	1466	225065_x_at	NCRNA00188	2.31327	0.546567	0.236274	1.56309	1.12393
	1560	228549_at	RP11-285F7.2	2.30976	0.53052	0.229686	1.59052	1.12393
	1918	235191_at	LOC148189	2.3016	0.31872	0.138478	1.21993	1.12393
	2100	238854_at	RP11-18C24.6	2.29882	0.326584	0.142066	1.24157	1.12393
	1044	1568649_at	AC025166.1	2.27924	0.189077	0.0829564	1.1412	1.12393
	444	1559543_at	RP11-305D15.2	2.27827	0.156335	0.0686198	1.11642	1.12393
	372	1558678_s_at	MALAT1	2.27793	0.388225	0.170429	1.23977	1.12393
	1991	236835_at	LOC645431	2.274	0.290014	0.127535	1.26815	1.12393
	2069	238096_at	LOC284023	2.27224	0.240847	0.105996	1.18176	1.12393
	2445	64432_at	C12orf47	2.27117	0.38412	0.169128	1.2719	1.12393
	220	1557037_a_at	LOC100289373	2.25828	0.120026	0.0531493	1.08683	1.12393
	1513	227437_at	RP11-18C24.6	2.2147	0.261365	0.118014	1.22516	1.55086
	1782	232740_at	MCM3AP-AS	2.20565	0.176152	0.0798639	1.13134	1.55086
	2299	242292_at	NCRNA00246B	2.19977	0.578752	0.263097	1.94287	1.55086
	1372	220694_at	ASAP1-IT	2.19824	0.251338	0.114336	1.21356	1.55086
	1009	1565697_at	AC020911.1	2.18883	0.202222	0.0923883	1.15977	1.55086
	420	1559293_x_at	NCRNA00032	2.18855	0.192956	0.088166	1.14632	1.55086
	310	1557802_at	RP4-782L23.1	2.18713	0.37349	0.170767	1.44336	1.55086
	2134	239421_at	FLJ35776	2.16994	0.26754	0.123294	1.24673	1.55086
	2356	243441_at	RP11-357H14.20	2.16696	0.35231	0.162583	1.26032	1.55086
	2348	243362_s_at	LOC641518	2.16532	0.219876	0.101544	1.19064	1.55086
	700	1561682_at	RP4-552O12.2	2.14579	0.172391	0.080339	1.13378	1.55086
	117	1556048_at	RP5-1024G6.5	2.13466	0.142317	0.0666696	1.10339	1.92673
	2322	242808_at	RP11-147I3.1	2.13126	0.237713	0.111536	1.18324	1.92673
	2426	244582_at	AC064852.4	2.12297	0.141087	0.0664575	1.10421	1.92673
	1552	228275_at	RP11-393B14.1	2.09723	0.444162	0.211785	1.45589	1.92673
	2200	240427_at	RP11-73B2.2	2.09482	0.138441	0.0660874	1.1033	1.92673
	1917	235186_at	LOC388692	2.08307	0.267208	0.128276	1.19861	1.92673
	1604	229420_at	RP11-3P17.4	2.07196	0.241543	0.116577	1.18755	1.92673
	976	1564372_s_at	CASC2	2.07127	0.290536	0.140269	1.28655	1.92673
	2237	240918_at	AC006277.2	2.06137	0.161717	0.0784512	1.12306	1.92673
	569	1561034_at	RP11-510C10.2	2.04706	0.145079	0.070872	1.10428	1.92673
	2063	237964_at	AP003774.7	2.04113	0.142838	0.0699798	1.1029	1.92673
	1727	231694_at	AP006216.12	2.04089	0.13094	0.0641582	1.0913	1.92673
	1347	219627_at	ZNF767	2.03667	0.33457	0.164273	1.2942	2.68428
	473	1559957_a_at	LOC642852	2.03586	0.472408	0.232043	1.58469	2.68428
	2012	237193_s_at	AC005062.2	2.0327	0.165377	0.0813586	1.12707	2.68428
	2090	238557_at	LOC100144603	2.03038	0.166163	0.0818381	1.12373	2.68428
	1758	232300_at	RP11-96C23.8	2.02393	0.181948	0.0898983	1.13378	2.68428
	1407	222314_x_at	EGOT	2.02192	0.351179	0.173686	1.44233	2.68428
	367	1558653_at	LOC339751	2.01744	0.630313	0.312432	2.4414	2.68428
	1493	226407_at	LOC100190939	2.0125	0.300813	0.149473	1.30002	2.68428
	2007	237115_at	RP11-135A1.2	2.0029	0.377149	0.188301	1.41761	2.68428
	1345	219442_at	KIAA0664L3	2.0016	0.295814	0.147789	1.22323	2.68428
	1104	1569403_at	AC004988.1	1.9967	0.151715	0.0759828	1.1157	2.68428
	1353	219871_at	FLJ13197	1.99282	0.341616	0.171423	1.35988	2.68428
	387	1558871_at	AC097470.1	1.99233	0.393274	0.197394	1.52797	2.68428
	1639	230301_at	AC006026.13	1.99231	0.457813	0.22979	1.56269	2.68428
	641	1561423_at	LOC642924	1.99099	0.153422	0.0770582	1.11239	2.68428
	1217	207458_at	C8orf51	1.98964	0.245012	0.123144	1.22171	2.68428
	106	1555907_at	AGAP2-AS1	1.98035	0.277362	0.140057	1.25132	2.68428
	250	1557357_at	LOC440944	1.9794	0.181623	0.0917568	1.14644	2.68428
	1459	224870_at	KIAA0114	1.96395	0.488516	0.248742	1.34626	2.68428
	969	1564287_at	LOC144776	1.96177	0.177289	0.0903721	1.12962	2.68428
	718	1561889_at	AC078842.4	1.95217	0.124017	0.0635281	1.08911	2.68428
	2442	244886_at	RP11-1149O23.3	1.94541	0.190296	0.097818	1.14424	2.68428
	780	1562606_a_at	LOC440028	1.93447	0.175426	0.0906841	1.13695	3.70187
	467	1559929_at	RP1-30G7.2	1.93097	0.193194	0.10005	1.1367	3.70187
	1450	224568_x_at	MALAT1	1.92628	0.626607	0.325294	1.43896	3.70187
	2077	238241_at	LOC100144602	1.92366	0.174586	0.0907572	1.12578	3.70187
	2315	242682_at	AC019171.5	1.90841	0.148498	0.0778122	1.11066	3.70187
	378	1558791_at	LOC286467	1.89582	0.193674	0.102158	1.14835	3.70187
	2314	242666_at	RP3-400N23.6	1.88554	0.227883	0.120858	1.2096	3.70187
	27	1553400_a_at	C17orf69	1.88436	0.234812	0.124611	1.19262	3.70187
	1999	236990_at	AC062029.1	1.88263	0.155736	0.0827226	1.1234	3.70187
	1852	233981_at	RP11-125K10.4	1.88057	0.157612	0.0838104	1.11855	3.70187
	2193	240365_at	LOC647946	1.87902	0.134788	0.0717329	1.09987	3.70187
	146	1556452_a_at	LOC283761	1.87633	0.134798	0.0718413	1.09729	3.70187
	1990	236798_at	RP11-393B14.1	1.86987	0.624338	0.333894	1.80111	3.70187
	1526	227709_at	LOC100190939	1.86428	0.350031	0.187756	1.38058	3.70187
	1583	228972_at	LOC100306951	1.86035	0.249949	0.134356	1.15957	3.70187
	1741	232088_x_at	LOC100271722	1.85755	0.279958	0.150714	1.21299	3.70187
	1612	229609_at	LOC728190	1.85331	0.279967	0.151063	1.19957	5.03513
	381	1558819_at	RP11-159H10.3	1.85092	0.367079	0.198322	1.49977	5.03513
	2393	244041_at	RP11-46A10.5	1.83988	0.157685	0.0857041	1.11731	5.03513
	23	1553269_at	ZNF718	1.83943	0.246705	0.13412	1.22104	5.03513
	206	1556920_s_at	LOC646168	1.83265	0.188139	0.102659	1.15687	5.03513
	1685	231061_at	RP11-148B6.1	1.82926	0.168775	0.0922642	1.13381	5.03513
	1546	228200_at	ZNF252	1.82783	0.321079	0.175662	1.26889	5.03513
	1349	219817_at	C12orf47	1.8247	0.223115	0.122275	1.16031	5.03513
	1502	226995_at	LOC642852	1.80537	0.48628	0.269352	1.60795	5.03513
Negative genes (414)
	Row	Gene ID	Gene Name	Score(d)	Numerator(r)	Denominator(s+s0)	Fold Change	q-value(%)
	1266	214696_at	C17orf91	-8.58672	-2.49417	0.290469	0.19585	0
	1538	227969_at	LOC400960	-8.46741	-1.49709	0.176806	0.338838	0
	1277	215118_s_at	AL928768.3	-7.26344	-1.91351	0.263445	0.223099	0
	1346	219563_at	C14orf139	-7.05377	-1.69956	0.240944	0.312114	0
	2029	237450_at	LOC389332	-6.69922	-0.872611	0.130256	0.542859	0
	1238	211456_x_at	AL359259.1	-6.65526	-1.94626	0.292439	0.289677	0
	1970	236351_at	LOC389023	-5.86146	-1.50345	0.256497	0.399059	0
	956	1564154_at	AC009133.2	-5.85155	-0.631221	0.107872	0.636029	0
	1733	231925_at	RP11-38P22.2	-5.74934	-2.29488	0.399155	0.261061	0
	6	1552665_at	LOC84989	-5.73127	-0.861099	0.150246	0.53458	0
	957	1564155_x_at	AC009133.2	-5.68443	-0.658339	0.115815	0.629172	0
	2264	241418_at	LOC344887	-5.68206	-1.57122	0.276522	0.315747	0
	1291	215658_at	LOC400573	-5.53326	-1.07294	0.193907	0.431206	0
	1562	228601_at	LOC401022	-5.51053	-1.46259	0.265418	0.459217	0
	1399	222060_at	KRT8P12	-5.47152	-0.648777	0.118574	0.632824	0
	1361	220364_at	FLJ11235	-5.32203	-0.501953	0.0943161	0.705622	0
	463	1559884_at	CDKN2B-AS	-5.26254	-1.10058	0.209134	0.427727	0
	338	1558212_at	FLJ35024	-4.93441	-1.33562	0.270675	0.32977	0
	262	1557474_at	LOC284578	-4.82745	-0.649579	0.134559	0.627957	0
	1406	222307_at	LOC282997	-4.75253	-0.787502	0.165702	0.553997	0
	2102	238893_at	LOC338758	-4.67917	-0.66995	0.143177	0.661075	0
	1955	236001_at	LOC400573	-4.60281	-1.43461	0.311681	0.368265	0
	373	1558711_at	FAM13AOS	-4.45944	-0.797171	0.17876	0.537953	0
	640	1561421_a_at	RP11-395B7.2	-4.28337	-1.72331	0.402326	0.276541	0
	1576	228832_at	FLJ20021	-4.26774	-0.462898	0.108464	0.734709	0
	1746	232190_x_at	LOC100133445 /// LOC115110	-4.26681	-0.678948	0.159123	0.609431	0
	1498	226793_at	NCRNA00294	-4.2368	-0.824597	0.194628	0.539064	0
	271	1557540_at	RP11-527N22.1	-4.09402	-0.280138	0.0684262	0.822832	0
	1771	232522_at	RP11-258A12.3	-4.08923	-0.882311	0.215764	0.504799	0
	1850	233960_s_at	LOC115110	-4.06522	-0.72779	0.179028	0.565991	0
	1556	228440_at	RP11-164P12.4	-4.01334	-0.50315	0.125369	0.696697	0
	1429	224040_at	TTTY5	-3.97522	-0.395969	0.0996094	0.751671	0
	567	1561029_at	AP000475.2	-3.94208	-0.234243	0.0594212	0.849184	0
	426	1559326_at	DIO3-OS	-3.93069	-0.277942	0.0707106	0.822497	0
	468	1559939_at	AC074391.1	-3.92916	-0.414128	0.105399	0.742715	0
	1567	228642_at	HOTAIRM1	-3.9065	-1.08813	0.278544	0.514955	0
	1209	206478_at	KIAA0125	-3.8719	-0.556264	0.143667	0.649622	0
	1757	232298_at	LOC401093	-3.72779	-1.60512	0.430584	0.155903	0
	1249	213340_s_at	KIAA0495	-3.68443	-0.940631	0.255299	0.47182	0
	480	1560089_at	LOC100289019	-3.68003	-1.09022	0.296253	0.425825	0
	2336	243058_at	RP1-170O19.14	-3.64979	-0.507432	0.13903	0.714552	0
	1034	1566987_s_at	LOC100499466	-3.63983	-0.235296	0.0646447	0.849221	0
	1282	215297_at	LOC441204	-3.60631	-0.254749	0.0706399	0.837192	0
	2170	240002_at	FAM93B /// LOC389634	-3.59661	-0.253522	0.0704892	0.834264	0
	358	1558525_at	AC012645.1	-3.52673	-0.42246	0.119788	0.74156	0
	1950	235941_s_at	NCRNA00230A	-3.47619	-0.319652	0.0919548	0.794045	0
	300	1557724_a_at	LOC285847	-3.45152	-0.337223	0.0977029	0.783558	0
	1557	228441_s_at	RP11-164P12.4	-3.44726	-0.729349	0.211573	0.591888	0
	972	1564323_at	RP11-747D18.1	-3.4268	-1.06475	0.310714	0.344621	0
	1260	214202_at	CTC-428G20.3	-3.41319	-0.673098	0.197205	0.682069	0
	1800	233130_at	AC112217.2	-3.40942	-0.620381	0.181961	0.603137	0
	1761	232340_at	CTA-211A9.5	-3.39176	-0.332348	0.0979867	0.792297	0
	1919	235227_at	RP11-361F15.2	-3.33374	-0.592822	0.177825	0.677116	0
	141	1556414_at	C21orf71	-3.32356	-0.250241	0.0752932	0.836786	0
	1589	229041_s_at	AL844908.5	-3.29618	-0.502395	0.152417	0.668193	0
	866	1563048_at	RP5-1039K5.16	-3.25057	-0.276893	0.0851828	0.82494	0
	1441	224456_s_at	MGC12982	-3.24176	-0.333097	0.102752	0.79588	0
	2317	242699_at	RP11-642D21.1	-3.2312	-0.209547	0.0648511	0.863271	0
	2118	239182_at	LOC401022	-3.21655	-0.22898	0.0711881	0.852599	0
	1287	215565_at	AC104699.1	-3.15706	-0.556071	0.176136	0.633656	0
	1412	223522_at	NCRNA00287	-3.14399	-0.453662	0.144295	0.713417	0
	2287	242042_s_at	LOC401022	-3.14397	-0.302959	0.0963622	0.813015	0
	1601	229385_s_at	PLAC2	-3.13482	-0.857889	0.273664	0.448555	0
	159	1556588_at	C15orf37	-3.12359	-0.36082	0.115515	0.787175	0
	815	1562786_at	AC024580.2	-3.11896	-0.206514	0.0662125	0.86593	0
	1611	229599_at	LOC440335	-3.09892	-0.739341	0.238581	0.563824	0
	2173	240017_at	LOC400960	-3.09657	-0.270414	0.0873269	0.830153	0
	709	1561726_s_at	AC129929.5	-3.09599	-0.288573	0.0932086	0.8204	0
	1332	217054_at	RP11-395B7.2	-3.08713	-0.370503	0.120015	0.766091	0
	2217	240661_at	RP5-1086K13.1	-3.04922	-0.363401	0.119179	0.755073	0
	1622	229829_at	C18orf18	-3.04781	-0.696642	0.228571	0.671204	0
	1663	230595_at	LOC572558	-3.03077	-1.47298	0.486008	0.0908623	0
	150	1556457_s_at	FLJ39739	-3.0297	-0.17974	0.0593259	0.881537	0
	446	1559617_at	AC114730.3	-3.01226	-0.253	0.0839902	0.829581	0
	1594	229204_at	RP5-930J4.4	-3.0099	-0.352152	0.116998	0.774296	0
	980	1564426_x_at	LOC389634	-2.99728	-0.330795	0.110365	0.7872	0
	1057	1568768_s_at	LOC100302650	-2.98974	-0.40091	0.134095	0.728505	0
	103	1555874_x_at	MGC21881	-2.98629	-0.429811	0.143928	0.763108	0
	1617	229716_at	RP3-340N1.5	-2.97963	-1.01347	0.340134	0.25995	0
	2401	244210_at	CTC-436K13.5	-2.96759	-0.222804	0.075079	0.859199	0
	252	1557371_a_at	LOC158376	-2.96497	-0.276998	0.0934236	0.822263	0
	1215	207287_at	FLJ14107	-2.95883	-0.314871	0.106417	0.79729	0
	778	1562601_at	UNQ6975	-2.95051	-0.207659	0.0703806	0.868559	0
	1144	1569833_at	AC021422.1	-2.9439	-0.218808	0.0743258	0.853549	0
	1049	1568691_at	AC017104.6	-2.93887	-0.193585	0.0658704	0.87509	0
	1763	232420_x_at	LOC100289341	-2.93234	-0.337347	0.115044	0.787685	0
	1344	218820_at	C14orf132	-2.89977	-0.998449	0.34432	0.392374	0
	1011	1565730_at	AC004923.1	-2.86475	-0.188561	0.0658212	0.87536	0
	552	1560834_a_at	RMST	-2.86453	-0.170484	0.0595154	0.88862	0
	1095	1569264_at	LOC400655	-2.85728	-0.267268	0.093539	0.84266	0
	1892	234763_at	RP4-665N4.4	-2.85378	-0.240803	0.0843805	0.847554	0
	1694	231249_at	RP11-506B15.6	-2.85364	-0.404426	0.141723	0.748979	0
	501	1560390_s_at	LOC284440	-2.85264	-0.219474	0.0769371	0.855142	0
	1956	236036_at	RP4-773A18.4	-2.84667	-0.169076	0.0593942	0.887902	0
	955	1564149_at	AC093642.3	-2.84568	-0.416097	0.146221	0.709633	0
	1891	234712_at	C18orf2	-2.8353	-0.314827	0.111038	0.788672	0
	217	1557018_a_at	AC068765.1	-2.81851	-0.194082	0.06886	0.869932	0.216388
	2448	78383_at	LOC100129250	-2.81506	-0.236123	0.0838785	0.84469	0.216388
	1929	235464_at	CTB-89H12.4	-2.80844	-0.324646	0.115597	0.780401	0.216388
	131	1556364_at	CTD-2230D16.1	-2.78682	-0.527046	0.189121	0.597568	0.216388
	2043	237675_at	RP11-547I7.2	-2.78649	-0.230367	0.0826727	0.846613	0.216388
	1636	230245_s_at	LOC283663	-2.78627	-0.761676	0.273368	0.569545	0.216388
	1340	217444_at	RP5-1184F4.5	-2.78211	-0.19875	0.0714387	0.872891	0.216388
	1097	1569287_at	RP11-168P6.1	-2.78031	-0.215742	0.0775965	0.858054	0.216388
	2378	243813_at	RP11-16M8.2	-2.77995	-0.195629	0.0703713	0.870807	0.216388
	1942	235759_at	RP11-122A3.2	-2.77853	-1.31687	0.473946	0.124512	0.216388
	163	1556661_at	CN5H6.4	-2.77136	-0.189051	0.0682161	0.877728	0.216388
	1495	226582_at	LOC400043	-2.76718	-0.535597	0.193554	0.677523	0.216388
	2384	243904_at	RP11-361F15.2	-2.76687	-0.443827	0.160407	0.734111	0.216388
	1881	234443_at	RP11-13L2.2	-2.75756	-0.206897	0.0750289	0.865236	0.216388
	1103	1569378_at	LOC100292680	-2.75628	-0.204478	0.0741864	0.86449	0.216388
	2070	238103_at	RP11-294O2.2	-2.75625	-1.3782	0.500028	0.388637	0.216388
	670	1561537_at	LOC388906	-2.75447	-0.200622	0.0728349	0.870755	0.216388
	847	1562918_at	AL136307.2	-2.74836	-0.22725	0.0826856	0.847186	0.216388
	1222	208109_s_at	C15orf5	-2.74645	-0.644656	0.234723	0.581851	0.216388
	1643	230353_at	MIR497HG	-2.74105	-0.23829	0.0869336	0.846482	0.216388
	1874	234309_at	TTTY7	-2.73245	-0.150692	0.0551489	0.90066	0.216388
	933	1563742_at	LOC643650	-2.72884	-0.255643	0.0936819	0.826535	0.216388
	165	1556663_s_at	RP11-417F21.1	-2.72657	-0.167045	0.0612658	0.88934	0.216388
	32	1553449_at	C16orf81	-2.71374	-0.281707	0.103808	0.806549	0.216388
	1092	1569100_a_at	AC145110.1	-2.70664	-0.176913	0.0653629	0.884129	0.216388
	385	1558849_at	LOC284276	-2.70561	-0.192619	0.0711926	0.873569	0.216388
	2093	238664_s_at	MGC12916	-2.70373	-0.246803	0.0912824	0.834006	0.216388
	288	1557613_at	FLJ39534	-2.69163	-0.182909	0.067955	0.878385	0.216388
	229	1557107_at	LOC286002	-2.68068	-0.157388	0.058712	0.895971	0.216388
	1651	230452_at	FLJ42351	-2.66426	-0.307816	0.115535	0.812154	0.396332
	211	1556944_at	RP11-144L1.4	-2.64915	-0.176738	0.066715	0.882961	0.396332
	49	1553829_at	C2orf58	-2.63954	-0.170406	0.0645591	0.886135	0.396332
	1168	1570106_at	RP11-439E19.1	-2.63784	-0.217882	0.0825984	0.852289	0.396332
	723	1561983_at	RP11-416O18.1	-2.63677	-0.156019	0.0591705	0.894376	0.396332
	1543	228117_at	LOC100132273 /// LOC100510391	-2.63058	-0.229089	0.0870871	0.855319	0.396332
	653	1561471_at	AC006296.3	-2.62316	-0.202415	0.0771645	0.867398	0.396332
	986	1564463_at	AC104759.1	-2.61548	-0.190893	0.0729859	0.874823	0.396332
	1603	229409_s_at	RP11-436D10.3	-2.59572	-0.293866	0.113212	0.800987	0.396332
	697	1561666_a_at	KIAA1908	-2.59287	-0.289913	0.111812	0.815254	0.396332
	863	1563039_at	CTA-282F2.3	-2.58851	-0.143277	0.0553513	0.904379	0.396332
	147	1556453_at	AC013460.1	-2.56524	-0.231462	0.0902302	0.84763	0.396332
	223	1557051_s_at	HOTAIRM1	-2.56356	-0.550716	0.214825	0.666142	0.396332
	550	1560827_at	AC090515.1	-2.55423	-0.365721	0.143182	0.751816	0.396332
	69	1554715_at	C15orf50	-2.54195	-0.157554	0.0619818	0.896254	0.541316
	763	1562475_at	DKFZp686O1327	-2.5406	-0.183193	0.0721062	0.875769	0.541316
	712	1561741_at	RP11-92G12.3	-2.53759	-0.141773	0.0558692	0.905375	0.541316
	984	1564459_at	LOC100129427	-2.53637	-0.228362	0.0900351	0.845026	0.541316
	167	1556670_at	AC109828.1	-2.52889	-0.233282	0.0922468	0.840063	0.541316
	364	1558602_a_at	LOC285194	-2.52743	-0.165782	0.065593	0.893678	0.541316
	1286	215513_at	HYMAI	-2.52445	-0.507357	0.200977	0.672722	0.541316
	1483	225860_at	MT1P3	-2.51209	-0.479649	0.190936	0.761896	0.541316
	484	1560202_at	LOC338739	-2.50342	-0.11249	0.0449344	0.924093	0.541316
	925	1563581_at	LOC285456	-2.49738	-0.21088	0.0844405	0.861443	0.541316
	86	1555151_s_at	TDH	-2.49515	-0.178422	0.0715076	0.883069	0.541316
	371	1558672_at	AL360001.1	-2.48347	-0.14657	0.0590181	0.902892	0.541316
	663	1561525_at	RP11-331K15.1	-2.48041	-0.142244	0.057347	0.90475	0.541316
	152	1556469_s_at	AL445670.1	-2.46953	-0.16239	0.0657574	0.893009	0.541316
	1961	236141_at	NBLA00301	-2.46818	-1.23262	0.499405	0.116259	0.541316
	58	1554057_at	LOC645676	-2.46794	-0.386697	0.156688	0.795495	0.541316
	332	1558123_at	FLJ35390	-2.4615	-0.183505	0.0745503	0.877119	0.541316
	2180	240194_at	LOC441204	-2.4613	-0.176952	0.0718935	0.886369	0.541316
	1337	217328_at	AC104597.1	-2.45935	-0.188957	0.0768321	0.878254	0.541316
	1355	220211_at	FLJ13224	-2.45618	-0.149735	0.0609627	0.899008	0.541316
	2178	240167_at	LOC152742	-2.45413	-0.162982	0.0664113	0.889925	0.541316
	1233	210464_at	C8orf71	-2.45254	-0.140489	0.0572832	0.905739	0.541316
	2417	244438_at	AC010145.3	-2.44163	-0.182185	0.0746159	0.877458	0.541316
	2361	243634_at	RP11-472B18.2	-2.43608	-0.318458	0.130725	0.789048	0.541316
	1593	229130_at	RP11-774O3.3	-2.43076	-0.715791	0.294472	0.468072	0.541316
	1536	227940_at	LOC339803	-2.42834	-0.191212	0.0787418	0.87329	0.541316
	2075	238211_at	LOC643714	-2.41818	-0.286152	0.118333	0.803948	0.541316
	1903	234913_at	TTTY4 /// TTTY4B /// TTTY4C	-2.4154	-0.170229	0.0704764	0.884606	0.541316
	586	1561106_at	NCRNA00271	-2.41267	-0.156414	0.0648303	0.89472	0.802235
	1348	219791_s_at	NBLA00301	-2.40638	-1.08963	0.452809	0.131614	0.802235
	318	1557871_at	LOC253573	-2.39337	-0.135405	0.0565747	0.909253	0.802235
	2301	242332_at	LOC400550	-2.37369	-0.667671	0.28128	0.43119	0.802235
	2022	237326_at	C21orf82	-2.37022	-0.196174	0.0827663	0.870666	0.802235
	970	1564295_at	RP5-1158E12.3	-2.36953	-0.141684	0.059794	0.904858	0.802235
	741	1562152_at	RP5-933E2.1	-2.36752	-0.150163	0.0634262	0.900801	0.802235
	2188	240273_at	RP11-39H13.1	-2.3595	-0.173194	0.0734031	0.882964	0.802235
	2023	237331_s_at	LOC100128977	-2.35523	-0.166051	0.0705031	0.890215	0.802235
	1356	220244_at	LOH3CR2A	-2.35286	-0.311103	0.132223	0.814248	0.802235
	1024	1566526_at	LOC283688	-2.34861	-0.149636	0.0637124	0.902493	0.802235
	1978	236480_at	MIR210HG	-2.34759	-0.6759	0.287912	0.511765	0.802235
	2107	238997_at	PSORS1C3	-2.33586	-0.417769	0.17885	0.728787	0.802235
	2187	240272_at	KRT223P	-2.33421	-0.150385	0.0644265	0.89955	0.802235
	1352	219865_at	HSPC157	-2.33371	-0.311205	0.133352	0.803301	0.802235
	1637	230251_at	C6orf176	-2.33352	-0.205335	0.0879935	0.85851	0.802235
	422	1559311_at	FLJ40292	-2.32879	-0.19583	0.0840907	0.868691	0.802235
	1826	233529_at	RP11-472K17.1	-2.32209	-0.155723	0.0670617	0.896993	0.802235
	2236	240912_x_at	NCRNA00277	-2.32131	-0.193199	0.0832286	0.871136	0.802235
	1638	230272_at	LOC645323	-2.30574	-0.288154	0.124972	0.794147	0.802235
	985	1564460_at	RP11-265P11.2	-2.29419	-0.172932	0.0753784	0.884566	0.802235
	183	1556777_a_at	AC008567.1	-2.28316	-0.186625	0.0817397	0.881047	0.802235
	750	1562326_at	FLJ30838	-2.28169	-0.153393	0.0672279	0.901146	0.802235
	816	1562788_at	RP11-465B22.5	-2.27759	-0.164456	0.0722061	0.890871	0.802235
	802	1562699_at	RP11-629G13.1	-2.27232	-0.197094	0.0867369	0.864792	1.12393
	1540	228004_at	NCRNA00261	-2.26447	-1.08556	0.479387	0.564865	1.12393
	1951	235942_at	NCRNA00230A /// NCRNA00230B	-2.2596	-0.160647	0.0710953	0.891846	1.12393
	1641	230325_at	LOC100133985	-2.25864	-0.201096	0.0890341	0.864374	1.12393
	796	1562683_a_at	LOC285547	-2.25745	-0.150662	0.06674	0.898072	1.12393
	900	1563254_a_at	RP11-507P23.3	-2.25657	-0.117416	0.0520331	0.920699	1.12393
	1707	231410_at	CTC-467M3.3	-2.2504	-0.147091	0.0653624	0.901727	1.12393
	276	1557564_at	RP11-613D13.7	-2.24377	-0.143153	0.0638001	0.904002	1.12393
	1909	235077_at	MEG3	-2.24226	-0.277053	0.12356	0.806318	1.12393
	977	1564392_at	C21orf131	-2.23371	-0.183797	0.0822831	0.873678	1.12393
	585	1561103_at	RP11-378I13.1	-2.23221	-0.189638	0.0849552	0.874032	1.12393
	1160	1569961_at	AL353896.1	-2.22663	-0.170868	0.0767383	0.889879	1.12393
	755	1562381_at	LOC285830	-2.21651	-0.149861	0.0676115	0.899567	1.12393
	2423	244553_at	AC004080.17	-2.21333	-0.360089	0.162691	0.765279	1.12393
	784	1562623_at	AC040170.1	-2.21047	-0.177995	0.0805236	0.882275	1.12393
	37	1553519_at	C21orf94	-2.20996	-0.131386	0.0594517	0.912359	1.12393
	1061	1568812_at	AC007163.3	-2.20992	-0.153749	0.069572	0.897343	1.12393
	749	1562288_at	AL592494.5	-2.20907	-0.137017	0.0620248	0.905068	1.12393
	1988	236753_at	LOC154822	-2.20779	-0.152495	0.0690713	0.897504	1.12393
	1718	231557_at	RP11-597D13.8	-2.2074	-0.121917	0.0552309	0.916502	1.12393
	611	1561305_at	RP11-24I21.1	-2.20578	-0.176629	0.0800758	0.881246	1.12393
	1358	220324_at	C6orf155	-2.20305	-0.156229	0.0709147	0.896672	1.12393
	1642	230351_at	LOC283481	-2.19424	-0.339283	0.154625	0.744306	1.12393
	675	1561550_at	AC002463.3	-2.18863	-0.108709	0.0496701	0.927732	1.12393
	742	1562153_a_at	PVT1	-2.17661	-0.152087	0.0698733	0.900785	1.12393
	2284	241947_at	LOC100233209	-2.17632	-0.137691	0.0632677	0.906701	1.12393
	2002	237047_at	NCRNA00281	-2.17397	-0.111312	0.0512024	0.925978	1.12393
	1038	1567361_at	BDNF-AS	-2.16498	-0.120856	0.0558231	0.918633	1.12393
	2411	244322_at	LOC646329	-2.16417	-0.155102	0.0716682	0.894143	1.12393
	2165	239950_at	HOXA11-AS	-2.16267	-0.555262	0.256748	0.702203	1.12393
	1644	230410_at	AC007362.3	-2.1604	-0.18232	0.0843917	0.878022	1.12393
	2124	239263_at	RP3-439F8.1	-2.1471	-0.161312	0.0751299	0.889709	1.12393
	1307	216209_at	LOC400084	-2.1457	-0.155993	0.0727001	0.897268	1.12393
	590	1561185_at	TTTY7	-2.14259	-0.158433	0.0739447	0.896615	1.55086
	902	1563265_at	RP5-881L22.4	-2.1414	-0.128998	0.0602401	0.913811	1.55086
	2190	240314_at	AL162831.1	-2.13751	-0.584552	0.273474	0.631536	1.55086
	1577	228839_s_at	LOC642361	-2.13237	-0.374077	0.175428	0.767296	1.55086
	2439	244824_at	AC087393.1	-2.12702	-0.118403	0.0556664	0.919672	1.55086
	1616	229699_at	LOC100129550	-2.12267	-0.476957	0.224697	0.681452	1.55086
	1537	227941_at	LOC339803	-2.11965	-0.241524	0.113945	0.832644	1.55086
	2067	238058_at	LOC150381	-2.11913	-0.321128	0.151538	0.830411	1.55086
	280	1557590_at	LOC100130522	-2.11619	-0.144309	0.0681928	0.901701	1.55086
	2126	239287_at	AC079767.4	-2.11007	-0.32855	0.155706	0.736868	1.55086
	397	1559050_at	HCG27	-2.10905	-0.260977	0.123741	0.81422	1.55086
	706	1561712_at	RP11-745O10.2	-2.10877	-0.169667	0.080458	0.888604	1.55086
	1324	216719_s_at	RP11-286E11.2	-2.10272	-0.149527	0.0711112	0.899816	1.55086
	325	1557891_s_at	LOC729178	-2.10213	-0.418679	0.199169	0.805938	1.55086
	1470	225381_at	LOC399959	-2.08948	-0.910719	0.43586	0.339424	1.55086
	1447	224565_at	NEAT1	-2.08898	-0.486804	0.233034	0.728451	1.55086
	1200	1570469_at	RP11-308N19.1	-2.08326	-0.138243	0.066359	0.90677	1.55086
	365	1558611_at	C17orf69	-2.05854	-0.140579	0.0682906	0.907014	1.55086
	2127	239319_at	CTC-504A5.1	-2.05218	-0.688794	0.33564	0.657792	1.55086
	337	1558195_at	LOC283404	-2.04573	-0.138789	0.067843	0.904828	1.55086
	55	1553935_at	RP11-91K8.1	-2.03722	-0.134598	0.0660695	0.907974	1.55086
	1326	216838_at	LOC92249	-2.03396	-0.147617	0.0725763	0.899186	1.55086
	1213	207063_at	NCRNA00185	-2.03246	-0.447423	0.220139	0.704946	1.55086
	2096	238708_at	LOC386758	-2.0268	-0.176453	0.0870601	0.883241	1.92673
	303	1557733_a_at	RP11-343J24.1	-2.01862	-0.148993	0.0738091	0.899759	1.92673
	62	1554302_s_at	LOC645591	-2.01508	-0.160438	0.0796188	0.896941	1.92673
	510	1560464_at	AC139530.1	-2.01476	-0.127278	0.0631726	0.915169	1.92673
	1860	234139_s_at	RP6-239D12.1	-2.01023	-0.110944	0.0551897	0.924692	1.92673
	2053	237771_s_at	RP11-614F17.2	-2.00833	-0.135392	0.0674151	0.910922	1.92673
	1112	1569486_at	RP11-760D2.5	-2.00725	-0.121174	0.0603684	0.917672	1.92673
	482	1560147_at	LOC100131176	-2.00638	-0.129885	0.0647362	0.910314	1.92673
	78	1554949_at	RP6-109B7.2	-2.00538	-0.157548	0.0785622	0.891413	1.92673
	1210	206685_at	HCG4	-2.00389	-0.376259	0.187765	0.689153	1.92673
	2308	242521_at	AC008392.1	-2.00269	-0.287488	0.143551	0.806838	1.92673
	1171	1570120_at	RP11-268G12.1	-2.00117	-0.157858	0.0788828	0.893159	1.92673
	109	1555980_a_at	FLJ39609	-2.00035	-0.147252	0.0736132	0.900915	1.92673
	1301	215975_x_at	RP11-242C19.3	-1.99468	-0.132375	0.0663643	0.914267	1.92673
	1900	234877_x_at	D87024.2	-1.98832	-0.170382	0.0856914	0.887704	1.92673
	505	1560413_at	LOC339788	-1.98049	-0.113791	0.0574557	0.921591	1.92673
	565	1560957_at	RP5-857K21.5	-1.97774	-0.125413	0.0634122	0.914989	1.92673
	2197	240407_at	LOC100126784	-1.97291	-0.14815	0.0750922	0.899523	1.92673
	1010	1565729_at	RP13-436F16.1	-1.97037	-0.142434	0.0722882	0.907619	1.92673
	672	1561540_at	RP11-94P17.1	-1.96729	-0.135703	0.0689799	0.908439	1.92673
	1020	1566183_at	AL356356.4	-1.96035	-0.172779	0.0881365	0.881483	1.92673
	732	1562048_at	LOC152225	-1.9586	-0.147695	0.0754086	0.898978	1.92673
	1505	227183_at	LOC728264	-1.94926	-0.756942	0.388324	0.423621	1.92673
	1773	232572_at	PCA3	-1.94733	-0.12524	0.0643135	0.917118	1.92673
	944	1563983_at	LOC100190939	-1.93468	-0.124407	0.0643034	0.915305	1.92673
	979	1564421_at	RP11-666I19.2	-1.93125	-0.142592	0.0738337	0.904812	1.92673
	1932	235497_at	LOC643837	-1.93003	-0.465914	0.241402	0.585402	1.92673
	1842	233770_at	RP1-86D1.3	-1.92799	-0.403187	0.209123	0.683277	1.92673
	769	1562540_at	AC006552.1	-1.92631	-0.146173	0.0758822	0.902605	1.92673
	703	1561699_a_at	ATP11A-AS1	-1.92233	-0.103466	0.0538229	0.930251	1.92673
	1654	230477_at	LOC100130522	-1.91669	-0.247397	0.129075	0.83596	2.68428
	450	1559648_at	RP3-527F8.2	-1.91612	-0.128422	0.0670219	0.912998	2.68428
	997	1564721_at	RP11-37N22.1	-1.91387	-0.0962119	0.0502708	0.936425	2.68428
	254	1557386_at	AC011893.3	-1.90915	-0.132444	0.0693736	0.913877	2.68428
	543	1560734_at	LOC727924	-1.90593	-0.114805	0.0602357	0.922337	2.68428
	256	1557424_at	CTC-493L21.1	-1.90019	-0.111048	0.0584402	0.923394	2.68428
	1835	233593_at	RP11-164P12.3	-1.89873	-0.20578	0.108377	0.86264	2.68428
	197	1556887_at	NCRNA00119	-1.89674	-0.135643	0.0715138	0.907626	2.68428
	245	1557277_a_at	RP3-468B3.3	-1.89257	-0.126897	0.0670502	0.91582	2.68428
	735	1562073_at	RP11-378A12.1	-1.8912	-0.128564	0.0679804	0.914226	2.68428
	1165	1570064_at	RP11-440I14.2	-1.88919	-0.216677	0.114693	0.857972	2.68428
	162	1556645_s_at	RP11-875O11.1	-1.88882	-0.193259	0.102318	0.860302	2.68428
	1696	231260_at	LOC386758	-1.88869	-0.241736	0.127991	0.825627	2.68428
	2203	240447_at	RP11-506B15.6	-1.88558	-0.121227	0.0642914	0.916702	2.68428
	340	1558234_at	FLJ36644	-1.88487	-0.12916	0.0685244	0.912379	2.68428
	394	1559028_at	C21orf15	-1.87791	-0.146022	0.0777578	0.901492	2.68428
	950	1564097_at	RP11-81N13.1	-1.87085	-0.129128	0.0690214	0.911871	2.68428
	499	1560383_at	RP11-752D24.2	-1.86669	-0.10209	0.0546903	0.930968	2.68428
	746	1562251_a_at	LOC574538	-1.86257	-0.121933	0.0654651	0.916394	2.68428
	1359	220352_x_at	FLJ42627	-1.8571	-0.294801	0.158743	0.83083	2.68428
	1378	220852_at	PRO1768	-1.85529	-0.150268	0.0809943	0.906567	2.68428
	1388	221422_s_at	NCRNA00287	-1.85287	-0.169944	0.0917192	0.886059	2.68428
	1225	208287_at	HCG9	-1.8521	-0.155278	0.0838386	0.894362	2.68428
	293	1557652_a_at	RP4-613B23.4	-1.84919	-0.123759	0.0669259	0.915699	2.68428
	926	1563606_a_at	LOC286359	-1.84524	-0.135953	0.0736777	0.905886	2.68428
	658	1561506_at	RP11-231K24.2	-1.84456	-0.11054	0.0599278	0.926256	2.68428
	398	1559097_at	C14orf64	-1.84295	-0.182253	0.098892	0.891439	2.68428
	1811	233238_s_at	CTB-12O2.1	-1.84087	-0.12521	0.0680168	0.915062	2.68428
	80	1554983_at	NCRNA00317	-1.83566	-0.139795	0.0761553	0.904561	2.68428
	2325	242841_at	AP006285.6	-1.83449	-0.179559	0.0978794	0.889854	2.68428
	535	1560697_at	LOC283392	-1.83209	-0.16635	0.0907981	0.896466	2.68428
	70	1554716_s_at	C15orf50	-1.83208	-0.129404	0.0706324	0.909289	2.68428
	1354	220209_at	PYY2	-1.83127	-0.167634	0.0915397	0.888043	2.68428
	792	1562661_at	RP4-564F22.5	-1.83035	-0.141997	0.0775793	0.907025	2.68428
	1485	225934_at	LOC148413	-1.82681	-0.232595	0.127323	0.847078	2.68428
	525	1560573_at	LOC387895	-1.82481	-0.142792	0.0782502	0.904061	2.68428
	1093	1569218_at	RP11-594N15.2	-1.82367	-0.101431	0.0556192	0.931916	2.68428
	284	1557604_at	AC002480.2	-1.82088	-0.0969955	0.0532685	0.935256	2.68428
	396	1559045_at	LOC100128288	-1.81907	-0.169592	0.0932299	0.883211	2.68428
	1729	231760_at	NCRNA00029	-1.81037	-0.117851	0.0650979	0.921554	2.68428
	1959	236102_at	LOC100126784	-1.80859	-0.151472	0.0837518	0.894494	2.68428
	2389	243979_at	RP11-506N2.1	-1.80469	-0.114309	0.0633398	0.92224	2.68428
	404	1559148_at	RP11-109A6.4	-1.80449	-0.152388	0.0844495	0.904961	2.68428
	1113	1569502_s_at	KIAA0495	-1.79431	-0.180958	0.100851	0.881115	2.68428
	121	1556133_s_at	LOC100169752	-1.79327	-0.122227	0.0681585	0.916949	2.68428
	673	1561545_at	AC107982.5	-1.79289	-0.145511	0.0811603	0.896252	2.68428
	2227	240809_at	C21orf121	-1.79232	-0.155391	0.0866979	0.890871	2.68428
	311	1557822_at	LOC401134	-1.79158	-0.109444	0.061088	0.926865	2.68428
	11	1552955_at	NCRNA00208	-1.7913	-0.132082	0.0737356	0.909203	2.68428
	451	1559650_at	LOC100128081	-1.79026	-0.109527	0.0611796	0.925646	2.68428
	756	1562389_at	RP11-9G1.3	-1.78661	-0.0934571	0.0523098	0.938055	3.70187
	485	1560240_at	AC104135.4	-1.78583	-0.1501	0.0840505	0.893645	3.70187
	1379	220855_at	AC091271.2	-1.78302	-0.210964	0.118318	0.855224	3.70187
	1006	1565556_at	LOC127841	-1.78248	-0.170468	0.0956354	0.875298	3.70187
	595	1561222_at	LOC283432	-1.77964	-0.0898938	0.0505123	0.939703	3.70187
	1335	217219_at	LOC26102	-1.77785	-0.130342	0.0733143	0.912265	3.70187
	821	1562810_at	AC003986.5	-1.77335	-0.158715	0.0895003	0.894819	3.70187
	1924	235386_at	RP11-774O3.3	-1.77019	-0.161742	0.0913701	0.899227	3.70187
	928	1563610_at	RP11-115J16.1	-1.77002	-0.121744	0.0687809	0.915989	3.70187
	921	1563496_at	STL	-1.76941	-0.128541	0.0726463	0.910645	3.70187
	64	1554382_at	LOC200261	-1.7657	-0.116612	0.0660431	0.917742	3.70187
	1905	234940_s_at	RP11-550I24.2	-1.76435	-0.118743	0.0673009	0.920764	3.70187
	1434	224181_at	C18orf2	-1.76236	-0.142225	0.0807016	0.901835	3.70187
	1319	216597_at	U66059.57	-1.76029	-0.163393	0.0928217	0.890124	3.70187
	2150	239685_at	LOC283143	-1.75784	-0.12368	0.0703592	0.920506	3.70187
	843	1562902_at	AC015969.3	-1.74604	-0.0942758	0.053994	0.936883	3.70187
	720	1561916_at	RP11-340I6.8	-1.7437	-0.148413	0.0851137	0.895302	3.70187
	1121	1569685_at	AC005224.2	-1.74356	-0.223109	0.127962	0.84015	3.70187
	1317	216566_at	D87024.2	-1.73384	-0.15198	0.087655	0.894375	3.70187
	246	1557287_at	RP11-557H15.3	-1.73168	-0.128169	0.0740141	0.910464	3.70187
	1158	1569954_at	RP11-354E11.2	-1.73121	-0.103723	0.0599135	0.929093	3.70187
	627	1561373_at	LOC285796	-1.72761	-0.11252	0.0651301	0.923876	3.70187
	239	1557211_a_at	C14orf86	-1.72729	-0.138477	0.0801699	0.900796	3.70187
	2303	242355_at	LA16c-395F10.1	-1.72564	-0.114456	0.0663268	0.918681	3.70187
	2195	240371_at	LOC647107	-1.72469	-0.146338	0.0848491	0.898718	3.70187
	593	1561212_at	AL022344.5	-1.72424	-0.129938	0.0753597	0.915413	3.70187
	316	1557864_x_at	CTD-2382E5.1	-1.72309	-0.11217	0.0650979	0.923676	3.70187
	28	1553420_at	FLJ32063	-1.71628	-0.381709	0.222405	0.733287	3.70187
	2168	239968_at	C21orf84	-1.71423	-0.13604	0.0793594	0.90694	3.70187
	616	1561323_at	RP11-138B4.1	-1.71204	-0.103254	0.0603102	0.929306	3.70187
	1662	230589_at	LOC643749	-1.7108	-0.240778	0.14074	0.798455	3.70187
	2094	238678_at	FLJ45340	-1.7052	-0.254306	0.149136	0.848649	3.70187
	1077	1568899_at	AC132872.2	-1.70399	-0.101748	0.0597119	0.931825	3.70187
	2257	241270_at	AC015802.1	-1.70226	-0.139703	0.0820689	0.910862	3.70187
	694	1561618_at	AC068542.1	-1.69392	-0.121273	0.0715933	0.921156	3.70187
	1234	210794_s_at	MEG3	-1.69379	-0.253572	0.149707	0.867132	3.70187
	1236	210886_x_at	TP53TG1	-1.69293	-0.285532	0.168661	0.79146	3.70187
	509	1560449_at	RP11-713M15.1	-1.69244	-0.120619	0.0712691	0.917744	3.70187
	2148	239656_at	LOC723809	-1.69103	-0.186613	0.110354	0.87268	3.70187
	1986	236695_at	RP5-1069P2.4	-1.68835	-0.136771	0.0810088	0.908383	3.70187
	842	1562901_at	LOC400456	-1.6818	-0.114138	0.0678665	0.924863	3.70187
	733	1562053_at	RP11-10K16.1	-1.68068	-0.111472	0.0663258	0.922939	3.70187
	277	1557565_a_at	RP11-613D13.7	-1.67519	-0.115506	0.0689513	0.921974	3.70187
	2409	244307_s_at	RP11-38L15.3	-1.67407	-0.123585	0.0738235	0.913795	3.70187
	2298	242269_at	FLJ42875	-1.67314	-0.123257	0.0736685	0.914066	3.70187
	761	1562469_at	FLJ22536	-1.6721	-0.0976374	0.0583921	0.934833	3.70187
	258	1557443_s_at	CTD-3179P9.2	-1.67012	-0.108482	0.0649547	0.923107	3.70187
	210	1556936_at	RP11-276H19.1	-1.66841	-0.179126	0.107363	0.855519	3.70187
	783	1562621_at	RP11-26J3.1	-1.66821	-0.104496	0.0626398	0.928572	3.70187
	940	1563913_at	RP11-572M11.3	-1.66746	-0.117987	0.0707585	0.918459	3.70187
	348	1558388_a_at	LOC643763	-1.66693	-0.390769	0.234424	0.578594	3.70187
	496	1560352_at	RP11-429G19.2	-1.66533	-0.115854	0.0695681	0.921243	3.70187
	892	1563188_at	AY269186.1	-1.66457	-0.0989659	0.0594545	0.932461	3.70187
	233	1557146_a_at	LOC146336	-1.66038	-0.217246	0.130841	0.881686	3.70187
	1231	210241_s_at	TP53TG1	-1.65851	-0.299738	0.180727	0.786412	3.70187
	130	1556304_s_at	LOC100271722	-1.65844	-0.15178	0.0915194	0.891742	3.70187
	102	1555872_a_at	LOC728903 /// MGC21881	-1.65799	-0.300705	0.181368	0.836968	3.70187
	119	1556099_at	NCRNA00290	-1.65709	-0.120846	0.0729265	0.916373	3.70187
	1675	230845_at	NCRNA00253	-1.65347	-0.290243	0.175536	0.827259	3.70187
	2057	237808_at	ST7OT2	-1.64908	-0.106196	0.0643973	0.929409	3.70187
	1262	214344_at	LOC92973	-1.64742	-0.184067	0.11173	0.862183	5.03513
	647	1561454_at	RP11-576E20.1	-1.64498	-0.103044	0.0626415	0.930708	5.03513
	100	1555869_a_at	RP3-332B22.1	-1.64472	-0.108305	0.0658504	0.925828	5.03513
	868	1563059_at	RP3-473B4.3	-1.63901	-0.129343	0.0789149	0.91077	5.03513
	1395	221979_at	LOC100129250	-1.63893	-0.162923	0.0994085	0.891821	5.03513
	1980	236575_at	RP11-217E22.2	-1.6359	-0.283863	0.173521	0.732019	5.03513
	208	1556924_at	CFLAR-AS1	-1.62171	-0.111799	0.0689391	0.919487	5.03513
	312	1557823_s_at	LOC401134	-1.6202	-0.105805	0.065304	0.927786	5.03513
	226	1557063_at	FLJ45244	-1.61984	-0.107643	0.0664527	0.923735	5.03513
	1709	231421_at	LOC254312	-1.61567	-0.0902138	0.0558368	0.938711	5.03513
	1087	1569032_at	LOC642852	-1.61483	-0.132398	0.0819889	0.91115	5.03513
	139	1556402_at	LOC100132741	-1.61472	-0.328154	0.203227	0.646267	5.03513
	47	1553797_a_at	LOC150622	-1.6139	-0.107381	0.0665347	0.925167	5.03513
	896	1563245_at	CLYBL-AS2	-1.61386	-0.0988346	0.0612411	0.932442	5.03513
	1667	230666_at	HOXA11-AS	-1.61287	-0.497014	0.308155	0.801273	5.03513
	1856	234054_at	LOC143188	-1.6095	-0.147677	0.0917537	0.896993	5.03513
	2319	242766_at	AP001347.6	-1.60394	-0.285191	0.177807	0.710941	5.03513
	1026	1566656_a_at	RP11-151A6.4	-1.60131	-0.139588	0.0871711	0.908377	5.03513
	1545	228160_at	LOC339290	-1.60008	-0.36445	0.22777	0.839447	5.03513
	65	1554405_a_at	NCRNA00161	-1.59814	-0.112346	0.0702981	0.925398	5.03513
	1952	235945_at	SRD5A2	-1.59777	-0.0966	0.0604592	0.932717	5.03513
	1224	208247_at	C3orf51	-1.59654	-0.142859	0.0894803	0.897066	5.03513
	716	1561877_at	AC098973.1	-1.58679	-0.0893132	0.0562856	0.937387	5.03513
	1381	220900_at	RP11-549J18.1	-1.58397	-0.101137	0.0638505	0.932498	5.03513
	2437	244807_at	NCRNA00188	-1.58291	-0.106848	0.0675008	0.928658	5.03513
	222	1557050_at	HOTAIRM1	-1.58272	-0.12407	0.0783906	0.922648	5.03513
	1300	215972_at	PART1	-1.58192	-0.192019	0.121384	0.85223	5.03513
	Estimated Miss rates for Delta=.895369681129874
		Quantiles	Cutpoints	Miss Rate(%)
		0 -> 0.05	-1.58 -> -1.405	79.33
		0.05 -> 0.1	-1.405 -> -1.233	69.48
		0.1 -> 0.15	-1.233 -> -1.08	61.28
		0.15 -> 0.2	-1.08 -> -0.951	57.99
		0.2 -> 0.25	-0.951 -> -0.84	55.5
		0.25 -> 0.75	-0.84 -> 0.393	12.14
		0.75 -> 0.8	0.393 -> 0.578	0
		0.8 -> 0.85	0.578 -> 0.777	0
		0.85 -> 0.9	0.777 -> 0.987	12.08
		0.9 -> 0.95	0.987 -> 1.313	15.52
		0.95 -> 1	1.313 -> 1.801	48.14
